# Supplementary material for: (-)-Syringaresinol Exerts an Antidepressant-like Activity in Mice by Noncompetitive Inhibition of the Serotonin Transporter
Source: Pharmaceuticals (Basel). 2024 Dec 5;17(12):1637. doi: 10.3390/ph17121637 (PMC11678425; doi:10.3390/ph17121637)
Supplement: Supplementary file 1 [file pharmaceuticals-17-01637-s001.zip]

Archive with 1 entries (1 files):
- pharmaceuticals-3337065-supplementary.pdf
